# Supplementary material for: Genomic Insights into the Ancestry and Demographic History of South America
Source: PLoS Genet. 2015 Dec 4;11(12):e1005602. doi: 10.1371/journal.pgen.1005602 (PMC4670080; doi:10.1371/journal.pgen.1005602)
Supplement: S1 Table — Native American population names and geographic grouping. Also contains the language groupings found in Reich et. al. 2012 [9]. (XLSX) [file pgen.1005602.s033.xlsx]

## Sheet: demographic_groups.txt
Population	Geographic Label	Reich 2012 Group
Aymara	Andean Amerindian	Andean
Chilote	Andean Amerindian	Andean
Chono	Andean Amerindian	Andean
Diaguita	Andean Amerindian	Andean
Hulliche	Andean Amerindian	Andean
Inga	Andean Amerindian	Andean
Quechua	Andean Amerindian	Andean
Yaghan	Andean Amerindian	Andean
Chorotega	Central Amerindian	Central Amerind
Mixtec	Central Amerindian	Central Amerind
Pima	Central Amerindian	Central Amerind
Tepehuano	Central Amerindian	Central Amerind
Yaqui	Central Amerindian	Central Amerind
Zapotec	Central Amerindian	Central Amerind
Arhuaco	Central Amerindian	Chibchan-Paezan
Bribri	Central Amerindian	Chibchan-Paezan
Cabecar	Central Amerindian	Chibchan-Paezan
Guaymi	Central Amerindian	Chibchan-Paezan
Huetar	Central Amerindian	Chibchan-Paezan
Maleku	Central Amerindian	Chibchan-Paezan
Purepecha	Central Amerindian	Chibchan-Paezan
Teribe	Central Amerindian	Chibchan-Paezan
Maya	Central Amerindian	Northern Amerind
Mixe	Central Amerindian	Northern Amerind
Aleutian	Northern Amerindian	Eskimo-Aleut
Greenland	Northern Amerindian	Eskimo-Aleut
Chipewyan	Northern Amerindian	Na-Dene
Algonquin	Northern Amerindian	Northern Amerind
Cree	Northern Amerindian	Northern Amerind
Kaqchikel	Northern Amerindian	Northern Amerind
Ojibwa	Northern Amerindian	Northern Amerind
Chane	Southern Amerindian	Equatorial-Tucanoan
Guahibo	Southern Amerindian	Equatorial-Tucanoan
Guarani	Southern Amerindian	Equatorial-Tucanoan
Jamamadi	Southern Amerindian	Equatorial-Tucanoan
Karitiana	Southern Amerindian	Equatorial-Tucanoan
Palikur	Southern Amerindian	Equatorial-Tucanoan
Parakana	Southern Amerindian	Equatorial-Tucanoan
Piapoco	Southern Amerindian	Equatorial-Tucanoan
Surui	Southern Amerindian	Equatorial-Tucanoan
Ticuna	Southern Amerindian	Equatorial-Tucanoan
Wayuu	Southern Amerindian	Equatorial-Tucanoan
Embera	Southern Amerindian	Chibchan-Paezan
Kogi	Southern Amerindian	Chibchan-Paezan
Waunana	Southern Amerindian	Chibchan-Paezan
Arara	Southern Amerindian	Ge-Pano-Carib
Kaingang	Southern Amerindian	Ge-Pano-Carib
Toba	Southern Amerindian	Ge-Pano-Carib
Wichi	Southern Amerindian	Ge-Pano-Carib
