# Supplementary material for: Genomic Insights into the Ancestry and Demographic History of South America
Source: PLoS Genet. 2015 Dec 4;11(12):e1005602. doi: 10.1371/journal.pgen.1005602 (PMC4670080; doi:10.1371/journal.pgen.1005602)
Supplement: S2 Table — Number of haplotypes from each Native American population included in the Native American ASPCA plot. (XLSX) [file pgen.1005602.s034.xlsx]

## Sheet: Sheet1
Population	Number Haploid Genomes
Arara	2
Aymara	44
Chane	4
Embera	10
Guahibo	12
Guarani	10
Hulliche	2
Inga	10
Jamamadi	2
Kaqchikel	18
Kogi	8
Maya	66
Mixe	34
Mixtec	8
Palikur	6
Parakana	2
Piapoco	14
Quechua	50
Tepehuano	48
Ticuna	12
Toba	8
Waunana	6
Wayuu	16
Wichi	8
Yaghan	2
Zapotec	76
