# Supplementary material for: Genomic Insights into the Ancestry and Demographic History of South America
Source: PLoS Genet. 2015 Dec 4;11(12):e1005602. doi: 10.1371/journal.pgen.1005602 (PMC4670080; doi:10.1371/journal.pgen.1005602)
Supplement: S4 Table — Table of the data sets, number of SNPs, and number of individuals used for each of the analyses. (XLSX) [file pgen.1005602.s036.xlsx]

## Sheet: Sheet1
DataSet Name	Analysis Used In	SNPs Used	Europeans	Native Americans	Africans	Asians	Admixed	Data Sources
Local Ancestry Estimation	Local Ancestry Estimation (RFMix)	199618	50	50	50	0	436	New, 1000 Genomes, NYU, Moreno-Estrada 2014
GlobalAncestry	PCA, ADMIXTURE	24592	204	493	50	50	436	New, 1000 Genomes, Reich, NYU, POPRES
CarribeanComparison	ADMIXTURE Comparison	24076	204	493	50	50	687	New, 1000 Genomes, Reich, NYU, POPRES, Moreno-Estrada 2013
Xchromosome	X chromosome vs. autosome analysis	36572	204	124	58	0	303	New, 1000 Genomes, POPRES, Mao et. al.
European ASPCA2	European ASPCA (Arg, Chile, Peru)	35070	1441	0	0	0	259	New, 1000 Genomes, POPRES
European ASPCA1	European ASPCA (Col, Ecu)	21570	1441	0	0	0	113	NYU, 1000 Genomes, POPRES
Canary Islands ASPCA	Canary Islands ASPCA	32310	1441	0	0	0	276	POPRES, 1000 Genomes, New, Canary Islanders
Native American ASPCA	Native American ASPCA	142161	0	239	0	0	310.5	New, 1000 Genomes, NYU, Reich
Tracts	Tracts Analysis	199618	0	0	0	0	413	New, NYU, 1000 Genomes
IBD	Within and Between Population IBD	199618	0	0	0	0	436	New, NYU, 1000 Genomes
European IBD	IBD sharing with European Populations	181186	250	0	0	0	436	New, 1000 Genomes, NYU
Native American IBD	IBD Sharing with Native American Populations	149036	0	224	0	0	436	New, 1000 Genomes, Reich
TrioVsPop	Trio-phase and Pop-phase comparison	336391	0	0	0	0	125 (unrelated)	1000 Genomes
